# Supplementary material for: Dysregulated miR-21/SOD3, but Not miR-30b/CAT, Profile in Elderly Patients with Carbohydrate Metabolism Disorders: A Link to Oxidative Stress and Metabolic Dysfunction
Source: Int J Mol Sci. 2025 Apr 26;26(9):4127. doi: 10.3390/ijms26094127 (PMC12071572; doi:10.3390/ijms26094127)
Supplement: Supplementary file 1 [file ijms-26-04127-s001.zip]

Archive with 1 entries (1 files):
- ijms-3517379-supplementary.pdf
